# Supplementary material for: Targeting TRPV6/CXCR4 complexes prevents castration-resistant prostate cancer metastasis to the bone
Source: Signal Transduct Target Ther. 2025 Sep 5;10:287. doi: 10.1038/s41392-025-02376-8 (PMC12411641; doi:10.1038/s41392-025-02376-8)
Supplement: Supplementary file 2 — All videos tracks and RNAseq data [file 41392_2025_2376_MOESM2_ESM.zip]

Archive with 46 entries (42 files):
- Extended data/
- Extended data/Extended Data 3/
- Extended data/.DS_Store
- __MACOSX/Extended data/._.DS_Store
- Extended data/Extended Data 2/
- Extended data/Extended Data 1/
- Extended data/Extended Data 3/film_418_G_tibia_Lugol.avi
- __MACOSX/Extended data/Extended Data 3/._film_418_G_tibia_Lugol.avi
- Extended data/Extended Data 3/film_408_G_tibia_Lugol.avi
- __MACOSX/Extended data/Extended Data 3/._film_408_G_tibia_Lugol.avi
- Extended data/Extended Data 2/Differential expressed genes.xlsx
- __MACOSX/Extended data/Extended Data 2/._Differential expressed genes.xlsx
- Extended data/Extended Data 1/PC3M siTRPV6.avi
- __MACOSX/Extended data/Extended Data 1/._PC3M siTRPV6.avi
- Extended data/Extended Data 1/PC3M KO + pWT.avi
- __MACOSX/Extended data/Extended Data 1/._PC3M KO + pWT.avi
- Extended data/Extended Data 1/PC3M siNC.avi
- __MACOSX/Extended data/Extended Data 1/._PC3M siNC.avi
- Extended data/Extended Data 1/PC3M WT + siNC Bis.avi
- __MACOSX/Extended data/Extended Data 1/._PC3M WT + siNC Bis.avi
- Extended data/Extended Data 1/HAP1 KO + pMut.avi
- __MACOSX/Extended data/Extended Data 1/._HAP1 KO + pMut.avi
- Extended data/Extended Data 1/PC3M KO.avi
- __MACOSX/Extended data/Extended Data 1/._PC3M KO.avi
- Extended data/Extended Data 1/automated_tracks.py
- __MACOSX/Extended data/Extended Data 1/._automated_tracks.py
- Extended data/Extended Data 1/PC3M LUC C6 pWT.avi
- __MACOSX/Extended data/Extended Data 1/._PC3M LUC C6 pWT.avi
- Extended data/Extended Data 1/PC3M WT Bis.avi
- __MACOSX/Extended data/Extended Data 1/._PC3M WT Bis.avi
- Extended data/Extended Data 1/PC3M KO Bis.avi
- __MACOSX/Extended data/Extended Data 1/._PC3M KO Bis.avi
- Extended data/Extended Data 1/PC3M KO + pMut.avi
- __MACOSX/Extended data/Extended Data 1/._PC3M KO + pMut.avi
- Extended data/Extended Data 1/PC3M LUC C6 mCherry.avi
- __MACOSX/Extended data/Extended Data 1/._PC3M LUC C6 mCherry.avi
- Extended data/Extended Data 1/PC3M WT.avi
- __MACOSX/Extended data/Extended Data 1/._PC3M WT.avi
- Extended data/Extended Data 1/PC3M KO + mCherry.avi
- __MACOSX/Extended data/Extended Data 1/._PC3M KO + mCherry.avi
- Extended data/Extended Data 1/PC3M WT + siV6 Bis.avi
- __MACOSX/Extended data/Extended Data 1/._PC3M WT + siV6 Bis.avi
- Extended data/Extended Data 1/HAP1 KO + mCherry.avi
- __MACOSX/Extended data/Extended Data 1/._HAP1 KO + mCherry.avi
- Extended data/Extended Data 1/HAP1 KO + pWT.avi
- __MACOSX/Extended data/Extended Data 1/._HAP1 KO + pWT.avi
