# Supplementary material for: Targeting TRPV6/CXCR4 complexes prevents castration-resistant prostate cancer metastasis to the bone
Source: Signal Transduct Target Ther. 2025 Sep 5;10:287. doi: 10.1038/s41392-025-02376-8 (PMC12411641; doi:10.1038/s41392-025-02376-8)
Supplement: Supplementary file 2 — All videos tracks and RNAseq data [file 41392_2025_2376_MOESM2_ESM.zip › Extended data/Extended Data 2/Differential expressed genes.xlsx]

## Sheet: Feuil1
KEGG Focal Adhesion
FeatureID	EntrezID	Gene Name	TranscriptType	GeneBiotype	logFC	FC	PValue	FDR	Status	PC3M-KO-mCherry-1	PC3M-KO-mCherry-2	PC3M-KO-mCherry-3	PC3M-KO-pWT-1	PC3M-KO-pWT-2	PC3M-KO-pWT-3	PC3M-KO-pMut-1	PC3M-KO-pMut-2	PC3M-KO-pMut-3	FC	FC	FC	LogFC	LogFC	LogFC	FC	FC	FC	LogFC	LogFC	LogFC	Mean logFC	Mean logFC
LAMA3	<a href='https://www.ncbi.nlm.nih.gov/gene/?term=3909' target="_blank"> 3909 </a>	laminin subunit alpha 3	protein_coding	protein_coding	-0.548412	-1.46247	0.00229283	0.0255879	Down in mCherry	16.323	22.729	23.392	33.791	33.059	29.919	23.656	23.836	26.702	2.07015	1.45449	1.27903	1.04973	0.540509	0.355047	1.44924	1.0487	1.1415	0.5353	0.0686079	0.190933	0.648429	0.264947
CAPN2	<a href='https://www.ncbi.nlm.nih.gov/gene/?term=824' target="_blank"> 824 </a>	calpain 2	protein_coding	protein_coding	-0.399526	-1.31907	3.91628e-11	3.86977e-09	Not regulated	199.395	253.66	249.664	338.267	338.356	340.507	265.683	242.985	277.458	1.69647	1.3339	1.36386	0.762533	0.415646	0.447697	1.33245	0.957916	1.11133	0.414077	-0.0620288	0.152282	0.541959	0.16811
LAMB1	<a href='https://www.ncbi.nlm.nih.gov/gene/?term=3912' target="_blank"> 3912 </a>	laminin subunit beta 1	retained_intron	protein_coding	-0.337487	-1.26355	0.00192252	0.0224778	Not regulated	74.868	90.73	91.442	117.221	115.592	110.486	91.35	95.381	101.318	1.5657	1.27402	1.20826	0.64681	0.34939	0.272935	1.22015	1.05126	1.108	0.287056	0.0721222	0.147962	0.423045	0.169046
ITGB1	<a href='https://www.ncbi.nlm.nih.gov/gene/?term=3688' target="_blank"> 3688 </a>	integrin subunit beta 1	protein_coding	protein_coding	-0.205797	-1.15332	0.0572731	0.217317	Not regulated	134.519	214.235	196.644	225.259	234.097	238.029	200.116	192.359	204.277	1.67455	1.09271	1.21046	0.743775	0.127912	0.275551	1.48764	0.897888	1.03882	0.573027	-0.155393	0.0549406	0.382413	0.157525
ITGA6	<a href='https://www.ncbi.nlm.nih.gov/gene/?term=3655' target="_blank"> 3655 </a>	integrin subunit alpha 6	protein_coding	protein_coding	-0.373983	-1.29593	0.00210536	0.023985	Not regulated	66.416	109.813	106.732	127.202	139.983	128.623	110.897	106.522	122.689	1.91523	1.27474	1.2051	0.937519	0.350203	0.269156	1.66973	0.970031	1.14951	0.739618	-0.0438974	0.201013	0.518959	0.298911
PIK3CD	<a href='https://www.ncbi.nlm.nih.gov/gene/?term=5293' target="_blank"> 5293 </a>	phosphatidylinositol-4,5-bisphosphate 3-kinase catalytic subunit delta	protein_coding	protein_coding	-0.526101	-1.44003	0.000801474	0.0117206	Down in mCherry	3.157	2.587	3.497	4.313	3.912	6.217	3.457	3.372	2.794	1.36617	1.51218	1.77781	0.450137	0.596626	0.830101	1.09503	1.30344	0.798971	0.130966	0.382324	-0.323786	0.625622	0.0631683
LAMA5	<a href='https://www.ncbi.nlm.nih.gov/gene/?term=3911' target="_blank"> 3911 </a>	laminin subunit alpha 5	processed_transcript	protein_coding	-0.294646	-1.22658	0.027661	0.139225	Not regulated	47.782	50.949	52.229	65.849	64.85	56.412	48.574	45.496	49.621	1.37811	1.27284	1.08009	0.462694	0.348053	0.111151	1.01658	0.892971	0.950066	0.0237171	-0.163314	-0.0739003	0.307299	-0.0711658
ITGB4	<a href='https://www.ncbi.nlm.nih.gov/gene/?term=3691' target="_blank"> 3691 </a>	integrin subunit beta 4	protein_coding	protein_coding	-0.470866	-1.38594	8.75426e-08	4.84686e-06	Not regulated	58.071	51.082	45.742	68.456	74.6	72.827	50.3	58.304	50.831	1.17883	1.4604	1.59213	0.237359	0.546361	0.670954	0.866181	1.14138	1.11125	-0.207259	0.19078	0.152189	0.484891	0.0452365
LAMC2	<a href='https://www.ncbi.nlm.nih.gov/gene/?term=3918' target="_blank"> 3918 </a>	laminin subunit gamma 2	protein_coding	protein_coding	-0.306995	-1.23713	0.000679459	0.0102633	Not regulated	31.035	43.782	41.966	48.709	54.264	52.595	39.261	40.41	39.608	1.56949	1.23941	1.25328	0.650292	0.309658	0.325705	1.26506	0.922982	0.943812	0.339201	-0.115626	-0.0834291	0.428551	0.0467154
FN1	<a href='https://www.ncbi.nlm.nih.gov/gene/?term=2335' target="_blank"> 2335 </a>	fibronectin 1	protein_coding	protein_coding	-0.627011	-1.54436	0.000114236	0.00248294	Down in mCherry	11.376	9.826	8.108	11.725	12.923	11.792	8.613	9.313	9.421	1.03068	1.31518	1.45437	0.0435946	0.395265	0.54039	0.75712	0.947792	1.16194	-0.401406	-0.0773583	0.216534	0.326417	-0.0874099
MYLK	<a href='https://www.ncbi.nlm.nih.gov/gene/?term=4638' target="_blank"> 4638 </a>	myosin light chain kinase	protein_coding	protein_coding	-1.26483	-2.40299	6.47463e-09	4.49403e-07	Down in mCherry	0.415	1.95	1.817	4.709	3.074	3.207	0.997	1.434	0.662	11.347	1.57641	1.765	3.50424	0.656643	0.819666	2.40241	0.735385	0.364337	1.26448	-0.443429	-1.45666	1.66018	-0.211867
ITGA2	<a href='https://www.ncbi.nlm.nih.gov/gene/?term=3673' target="_blank"> 3673 </a>	integrin subunit alpha 2	protein_coding	protein_coding	-0.867121	-1.82402	6.14937e-05	0.00149572	Down in mCherry	6.415	14.954	13.735	21.596	23.996	22.822	15.841	15.371	16.749	3.36648	1.60465	1.66159	1.75124	0.682262	0.732568	2.46937	1.02789	1.21944	1.30414	0.0396796	0.286218	1.05536	0.543347
MET	<a href='https://www.ncbi.nlm.nih.gov/gene/?term=4233' target="_blank"> 4233 </a>	MET proto-oncogene, receptor tyrosine kinase	protein_coding	protein_coding	-0.611611	-1.52796	9.09001e-05	0.00208953	Down in mCherry	73.987	136.753	134.89	183.771	206.687	192.85	141.698	143.016	148.931	2.48383	1.51139	1.42968	1.31257	0.595875	0.515696	1.91517	1.0458	1.10409	0.937476	0.0646041	0.142861	0.808045	0.381647
ITGA5	<a href='https://www.ncbi.nlm.nih.gov/gene/?term=3678' target="_blank"> 3678 </a>	integrin subunit alpha 5	retained_intron	protein_coding	0.0434738	1.03059	0.598744	0.779749	Not regulated	27.298	26.998	28.455	24.844	26.619	27.241	21.225	20.056	23.336	0.910103	0.985962	0.957336	-0.135898	-0.0203962	-0.0629025	0.777529	0.74287	0.820102	-0.363031	-0.428819	-0.286125	-0.0730655	-0.359325
PARVA	<a href='https://www.ncbi.nlm.nih.gov/gene/?term=55742' target="_blank"> 55742 </a>	parvin alpha	protein_coding	protein_coding	-0.652954	-1.57238	1.79e-09	1.35478e-07	Down in mCherry	5.029	8.322	7.731	13.906	14.301	12.313	9.167	8.9	7.938	2.76516	1.71846	1.59268	1.46736	0.781114	0.671455	1.82283	1.06945	1.02678	0.866178	0.096875	0.0381205	0.973311	0.333725
COL6A2	<a href='https://www.ncbi.nlm.nih.gov/gene/?term=1292' target="_blank"> 1292 </a>	collagen type VI alpha 2 chain	protein_coding	protein_coding	-0.671928	-1.5932	6.68031e-08	3.83283e-06	Down in mCherry	41.461	37.639	38.469	71.21	70.1	69.062	41.547	35.773	38.832	1.71752	1.86243	1.79526	0.780325	0.897186	0.844196	1.00207	0.950424	1.00944	0.00298939	-0.0733572	0.0135497	0.840569	-0.0189394
CAV1	<a href='https://www.ncbi.nlm.nih.gov/gene/?term=857' target="_blank"> 857 </a>	caveolin 1	protein_coding	protein_coding	-0.661604	-1.58184	5.01282e-20	1.11449e-17	Down in mCherry	52.317	68.098	63.995	108.093	111.736	107.867	69.477	66.714	64.592	2.06612	1.64081	1.68555	1.04692	0.71441	0.753222	1.328	0.979676	1.00933	0.409256	-0.0296229	0.0133963	0.838185	0.13101
PRKCA	<a href='https://www.ncbi.nlm.nih.gov/gene/?term=5578' target="_blank"> 5578 </a>	protein kinase C alpha	nonsense_mediated_decay	protein_coding	-1.10882	-2.1567	8.50067e-13	1.00797e-10	Down in mCherry	4.194	7.869	7.317	13.98	14.643	14.699	8.375	8.399	8.773	3.33333	1.86085	2.00888	1.73697	0.895959	1.00639	1.9969	1.06735	1.19899	0.997762	0.0940373	0.261818	1.21311	0.451206
COL4A6	<a href='https://www.ncbi.nlm.nih.gov/gene/?term=1288' target="_blank"> 1288 </a>	collagen type IV alpha 6 chain	protein_coding	protein_coding	-1.09499	-2.13611	2.312e-19	4.83787e-17	Down in mCherry	2.161	3.73	3.38	6.749	6.836	7.178	4.236	4.356	4.202	3.12309	1.83271	2.12367	1.64297	0.873977	1.08656	1.9602	1.16783	1.2432	0.971004	0.223828	0.314053	1.20117	0.502962
ITGA3	<a href='https://www.ncbi.nlm.nih.gov/gene/?term=3675' target="_blank"> 3675 </a>	integrin subunit alpha 3	nonsense_mediated_decay	protein_coding	-0.519152	-1.43311	2.76856e-11	2.75481e-09	Down in mCherry	142.567	151.118	155.157	227.029	228.424	225.184	151.092	160.005	147.085	1.59244	1.51156	1.45133	0.671237	0.596039	0.537376	1.0598	1.05881	0.947975	0.0837872	0.0824415	-0.0770787	0.60155	0.0297167
PXN	<a href='https://www.ncbi.nlm.nih.gov/gene/?term=5829' target="_blank"> 5829 </a>	paxillin	protein_coding	protein_coding	-0.40267	-1.32195	2.47367e-09	1.81432e-07	Not regulated	228.491	327.748	311.263	403.169	432.043	415.872	329.808	326.655	331.845	1.76449	1.31822	1.33608	0.819247	0.398588	0.418005	1.44342	0.996665	1.06612	0.529489	-0.00481925	0.0923754	0.54528	0.205682
COL6A1	<a href='https://www.ncbi.nlm.nih.gov/gene/?term=1291' target="_blank"> 1291 </a>	collagen type VI alpha 1 chain	protein_coding	protein_coding	-0.519944	-1.4339	1.61803e-14	2.2795e-12	Down in mCherry	144.684	164.08	154.692	234.151	234.396	238.007	173.072	181.636	176.283	1.61836	1.42855	1.53859	0.694534	0.514549	0.621605	1.19621	1.107	1.13957	0.258467	0.146651	0.188495	0.610229	0.197871
RAC2	<a href='https://www.ncbi.nlm.nih.gov/gene/?term=5880' target="_blank"> 5880 </a>	Rac family small GTPase 2	protein_coding	protein_coding	-0.158	-1.11574	0.169002	0.395453	Not regulated	64.751	63.353	64.599	77.596	77.874	75.621	64.659	63.502	60.373	1.19838	1.22921	1.17062	0.26108	0.297729	0.227275	0.998579	1.00235	0.934581	-0.00205128	0.00338909	-0.0976083	0.262028	-0.0320902
FLNA	<a href='https://www.ncbi.nlm.nih.gov/gene/?term=2316' target="_blank"> 2316 </a>	filamin A	nonsense_mediated_decay	protein_coding	-0.338075	-1.26407	9.21854e-05	0.00210885	Not regulated	681.036	563.414	584.764	722.978	715.46	711.059	581.778	591.98	592.483	1.06159	1.26987	1.21598	0.0862207	0.344676	0.282115	0.854254	1.0507	1.0132	-0.227262	0.071353	0.0189193	0.23767	-0.0456633
LAMB3	<a href='https://www.ncbi.nlm.nih.gov/gene/?term=3914' target="_blank"> 3914 </a>	laminin subunit beta 3	protein_coding	protein_coding	-0.0865453	-1.06182	0.425239	0.649831	Not regulated	24.089	27.363	24.433	28.263	28.768	29.82	24.988	24.529	21.776	1.17327	1.05135	1.22048	0.23054	0.0722385	0.287449	1.03732	0.896429	0.891254	0.0528609	-0.157738	-0.166092	0.196743	-0.090323
ACTN4	<a href='https://www.ncbi.nlm.nih.gov/gene/?term=81' target="_blank"> 81 </a>	actinin alpha 4	retained_intron	protein_coding	-0.250384	-1.18952	0.00573926	0.0497648	Not regulated	136.296	184.194	168.85	201.689	217.054	214.535	178.289	174.605	169.454	1.47979	1.1784	1.27057	0.565389	0.236828	0.345471	1.3081	0.947941	1.00358	0.387474	-0.0771312	0.00515151	0.382563	0.105165

## Sheet: Feuil2
Phospho Array Cytoskeleton
FeatureID	EntrezID	Gene Name	TranscriptType	GeneBiotype	logFC	FC	PValue	FDR	Status	PC3M-KO-mCherry-1	PC3M-KO-mCherry-2	PC3M-KO-mCherry-3	PC3M-KO-pWT-1	PC3M-KO-pWT-2	PC3M-KO-pWT-3	PC3M-KO-pMut-1	PC3M-KO-pMut-2	PC3M-KO-pMut-3	FC	FC	FC	LogFC	LogFC	LogFC	FC	FC	FC	LogFC	LogFC	LogFC	Mean logFC	Mean logFC
ACTN1	<a href='https://www.ncbi.nlm.nih.gov/gene/?term=87' target="_blank"> 87 </a>	actinin alpha 1	protein_coding	protein_coding	0.126381	1.09155	0.0748099	0.250761	Not regulated	124.089	158.916	152.282	142.269	146.893	149.82	145.867	151.386	144.077	1.14651	0.924344	0.983833	0.197246	-0.113499	-0.0235152	1.1755	0.952616	0.94612	0.233278	-0.0700326	-0.0799054	0.0200774	0.0277801
CALM1	<a href='https://www.ncbi.nlm.nih.gov/gene/?term=801' target="_blank"> 801 </a>	calmodulin 1	protein_coding	protein_coding	0.028904	1.02024	0.665586	0.82093	Not regulated	513.929	641.687	626.215	626.709	648.348	657.929	647.222	653.536	668.999	1.21945	1.01038	1.05064	0.286227	0.0148986	0.0712738	1.25936	1.01847	1.06832	0.332692	0.026397	0.095346	0.124133	0.151478
CALM2	<a href='https://www.ncbi.nlm.nih.gov/gene/?term=805' target="_blank"> 805 </a>	calmodulin 2	protein_coding	protein_coding	0.0839347	1.0599	0.385762	0.617083	Not regulated	440.049	477.256	483.338	493.061	483.222	493.853	470.566	478.272	491.525	1.12047	1.0125	1.02175	0.164102	0.0179228	0.0310493	1.06935	1.00213	1.01694	0.0967329	0.003068	0.0242324	0.0710247	0.0413444
CALM3	<a href='https://www.ncbi.nlm.nih.gov/gene/?term=808' target="_blank"> 808 </a>	calmodulin 3	protein_coding	protein_coding	0.030584	1.02143	0.785844	0.893629	Not regulated	116.946	129.29	124.227	124.191	134.459	136.265	123.727	131.699	121.982	1.06195	1.03998	1.0969	0.0867181	0.0565556	0.133436	1.05798	1.01863	0.981928	0.0813178	0.0266337	-0.0263105	0.0922367	0.0272137
CAMK1	<a href='https://www.ncbi.nlm.nih.gov/gene/?term=8536' target="_blank"> 8536 </a>	calcium/calmodulin dependent protein kinase I	protein_coding	protein_coding	0.348864	1.27356	0.0498642	0.199639	Not regulated	11.513	11.624	11.304	10.338	10.738	9.394	8.805	10.653	10.366	0.897941	0.923778	0.831033	-0.155307	-0.114381	-0.267022	0.764788	0.916466	0.917021	-0.386869	-0.125847	-0.124974	-0.178903	-0.212563
CAMK1D	<a href='https://www.ncbi.nlm.nih.gov/gene/?term=57118' target="_blank"> 57118 </a>	calcium/calmodulin dependent protein kinase ID	protein_coding	protein_coding	0.0799077	1.05695	0.629878	0.799726	Not regulated	2.769	5.385	5.076	4.145	3.989	4.25	5.363	4.87	5.368	1.49693	0.740761	0.837273	0.582007	-0.432919	-0.256229	1.9368	0.904364	1.05753	0.953675	-0.145025	0.0806926	-0.0357138	0.296448
CAMK2B	<a href='https://www.ncbi.nlm.nih.gov/gene/?term=816' target="_blank"> 816 </a>	calcium/calmodulin dependent protein kinase II beta	protein_coding	protein_coding	-0.144849	-1.10562	0.582295	0.767387	Not regulated	1.516	1.148	1.275	0.723	1.229	1.784	1.334	1.679	1.159	0.476913	1.07056	1.39922	-1.0682	0.0983623	0.484618	0.879947	1.46254	0.90902	-0.184511	0.54848	-0.137617	-0.161741	0.0754506
CAMK2D	<a href='https://www.ncbi.nlm.nih.gov/gene/?term=817' target="_blank"> 817 </a>	calcium/calmodulin dependent protein kinase II delta	protein_coding	protein_coding	-0.0503692	-1.03553	0.603583	0.78289	Not regulated	14.901	25.926	25.738	25.995	30.826	26.292	26.688	26.745	25.407	1.74451	1.189	1.02152	0.802825	0.249748	0.0307239	1.79102	1.03159	0.98714	0.840782	0.0448696	-0.0186739	0.361099	0.288993
CAMK2G	<a href='https://www.ncbi.nlm.nih.gov/gene/?term=818' target="_blank"> 818 </a>	calcium/calmodulin dependent protein kinase II gamma	protein_coding	protein_coding	-0.115838	-1.0836	0.110612	0.313606	Not regulated	72.277	98.126	93.922	109.929	105.291	105.266	99.755	97.043	104.304	1.52094	1.07302	1.12078	0.604963	0.101675	0.164504	1.38018	0.988963	1.11054	0.464853	-0.0160113	0.151259	0.290381	0.200034
CAMK4	<a href='https://www.ncbi.nlm.nih.gov/gene/?term=814' target="_blank"> 814 </a>	calcium/calmodulin dependent protein kinase IV	protein_coding	protein_coding	-0.0524627	-1.03703	0.787644	0.894445	Not regulated	3.757	5.148	5.358	7.213	7.578	8.433	8.566	4.03	4.828	1.91988	1.47203	1.57391	0.941018	0.557805	0.654351	2.28001	0.782828	0.901082	1.18904	-0.353232	-0.150269	0.717725	0.228513
CFL1	<a href='https://www.ncbi.nlm.nih.gov/gene/?term=1072' target="_blank"> 1072 </a>	cofilin 1	processed_transcript	protein_coding	0.245291	1.18533	0.0555252	0.212956	Not regulated	1371.89	1344.44	1286.81	1255.61	1253.61	1275.5	1264.8	1374.1	1298.96	0.915237	0.93244	0.991205	-0.127782	-0.100917	-0.012744	0.921943	1.02206	1.00944	-0.117251	0.0314817	0.013549	-0.0804811	-0.0240734
CFL2	<a href='https://www.ncbi.nlm.nih.gov/gene/?term=1073' target="_blank"> 1073 </a>	cofilin 2	protein_coding	protein_coding	-0.0468579	-1.03301	0.546662	0.743923	Not regulated	69.757	107.308	105.747	119.928	124.517	115.236	121.344	116.388	114.095	1.71923	1.16037	1.08973	0.781759	0.214585	0.123975	1.73952	1.08462	1.07894	0.798693	0.117185	0.109619	0.373439	0.341832
CTTN	<a href='https://www.ncbi.nlm.nih.gov/gene/?term=2017' target="_blank"> 2017 </a>	cortactin	protein_coding	protein_coding	-0.00156127	-1.00108	0.985525	0.993696	Not regulated	133.39	155.79	148.142	171.529	162.775	161.761	163.742	158.439	163.299	1.28592	1.04484	1.09193	0.362802	0.0632765	0.126883	1.22754	1.017	1.10231	0.295774	0.0243249	0.140535	0.184321	0.153545
RAF1	<a href='https://www.ncbi.nlm.nih.gov/gene/?term=5894' target="_blank"> 5894 </a>	Raf-1 proto-oncogene, serine/threonine kinase	protein_coding	protein_coding	-0.0798221	-1.05689	0.258312	0.498444	Not regulated	55.996	73.47	67.792	78.124	78.927	77.089	74.68	71.077	73.603	1.39517	1.07428	1.13714	0.480442	0.103364	0.18541	1.33367	0.967429	1.08572	0.415398	-0.0477725	0.11865	0.256405	0.162092
CRK	<a href='https://www.ncbi.nlm.nih.gov/gene/?term=1398' target="_blank"> 1398 </a>	CRK proto-oncogene, adaptor protein	protein_coding	protein_coding	0.121694	1.08801	0.214767	0.450992	Not regulated	34.86	50.898	47.789	44.738	45.508	44.369	48.454	45.956	48.542	1.28336	0.894102	0.928435	0.359928	-0.161489	-0.107127	1.38996	0.902904	1.01576	0.475043	-0.147356	0.022555	0.0304376	0.116747
MAPK1	<a href='https://www.ncbi.nlm.nih.gov/gene/?term=5594' target="_blank"> 5594 </a>	mitogen-activated protein kinase 1	protein_coding	protein_coding	-0.0327781	-1.02298	0.795307	0.898486	Not regulated	26.47	50.01	47.493	41.54	49.716	52.326	48.514	53.749	49.127	1.56932	0.994121	1.10176	0.650143	-0.00850638	0.139813	1.83279	1.07477	1.03441	0.874043	0.104021	0.0488013	0.260483	0.342289
MAPK6	<a href='https://www.ncbi.nlm.nih.gov/gene/?term=5597' target="_blank"> 5597 </a>	mitogen-activated protein kinase 6	processed_transcript	protein_coding	-0.203079	-1.15115	0.13405	0.349443	Not regulated	16.117	30.988	27.322	33.483	33.058	31.983	33.396	35.33	32.999	2.0775	1.0668	1.1706	1.05485	0.0932898	0.227242	2.0721	1.14012	1.20778	1.05109	0.189184	0.272359	0.458459	0.504212
EZR	<a href='https://www.ncbi.nlm.nih.gov/gene/?term=7430' target="_blank"> 7430 </a>	ezrin	protein_coding	protein_coding	0.00669035	1.00465	0.920263	0.963038	Not regulated	152.671	176.452	172.124	181.429	177.736	183.563	169.212	171.794	172.47	1.18837	1.00728	1.06646	0.248979	0.0104601	0.092827	1.10834	0.973602	1.00201	0.148406	-0.0385961	0.00289716	0.117422	0.037569
PTK2	<a href='https://www.ncbi.nlm.nih.gov/gene/?term=5747' target="_blank"> 5747 </a>	protein tyrosine kinase 2	protein_coding	protein_coding	-0.0310772	-1.02177	0.764513	0.881504	Not regulated	45.276	65.945	65.809	67.047	70.855	68.425	66.326	69.798	65.885	1.48085	1.07446	1.03975	0.566426	0.103606	0.0562386	1.46493	1.05843	1.00115	0.550828	0.0819224	0.00166515	0.24209	0.211472
FLNA	<a href='https://www.ncbi.nlm.nih.gov/gene/?term=2316' target="_blank"> 2316 </a>	filamin A	nonsense_mediated_decay	protein_coding	-0.338075	-1.26407	9.21854e-05	0.00210885	Not regulated	681.036	563.414	584.764	722.978	715.46	711.059	581.778	591.98	592.483	1.06159	1.26987	1.21598	0.0862207	0.344676	0.282115	0.854254	1.0507	1.0132	-0.227262	0.071353	0.0189193	0.23767	-0.0456633
GRB2	<a href='https://www.ncbi.nlm.nih.gov/gene/?term=2885' target="_blank"> 2885 </a>	growth factor receptor bound protein 2	protein_coding	protein_coding	0.185897	1.13752	0.025465	0.131474	Not regulated	127.824	151.014	145.166	136.228	142.615	143.195	143.53	136.957	144.237	1.06575	0.944383	0.986422	0.0918645	-0.0825566	-0.0197225	1.12287	0.906916	0.9936	0.167194	-0.140959	-0.0092623	-0.00347151	0.00565733
LIMK1	<a href='https://www.ncbi.nlm.nih.gov/gene/?term=3984' target="_blank"> 3984 </a>	LIM domain kinase 1	protein_coding	protein_coding	-0.00131105	-1.00091	0.990664	0.996174	Not regulated	19.143	18.704	20.471	22.095	19.991	21.223	19.491	19.719	18.98	1.15421	1.06881	1.03673	0.206903	0.0960038	0.052047	1.01818	1.05427	0.927165	0.0259912	0.0762396	-0.109102	0.118318	-0.00229029
MAP2K1	<a href='https://www.ncbi.nlm.nih.gov/gene/?term=5604' target="_blank"> 5604 </a>	mitogen-activated protein kinase kinase 1	protein_coding	protein_coding	0.0621	1.04398	0.415889	0.642877	Not regulated	35.683	43.972	43.5	42.463	42.678	44.266	43.15	43.829	42.666	1.19001	0.970572	1.01761	0.250969	-0.0430926	0.0251836	1.20926	0.996748	0.980828	0.274124	-0.00469939	-0.0279285	0.0776868	0.0804986
MAP2K2	<a href='https://www.ncbi.nlm.nih.gov/gene/?term=5605' target="_blank"> 5605 </a>	mitogen-activated protein kinase kinase 2	protein_coding	protein_coding	0.346346	1.27134	0.0237986	0.126213	Not regulated	291.149	241.525	244.224	229.987	225.312	220.989	238.752	239.706	232.189	0.789929	0.932872	0.904862	-0.340205	-0.100248	-0.14423	0.820034	0.992469	0.950721	-0.286245	-0.0109065	-0.0729054	-0.194895	-0.123352
NF2	<a href='https://www.ncbi.nlm.nih.gov/gene/?term=4771' target="_blank"> 4771 </a>	neurofibromin 2	protein_coding	protein_coding	0.0866788	1.06192	0.363196	0.598553	Not regulated	19.348	22.672	22.96	24.074	22.941	22.541	23.992	24.14	25.602	1.24426	1.01186	0.981751	0.315291	0.0170166	-0.0265711	1.24002	1.06475	1.11507	0.310369	0.090514	0.157134	0.101912	0.186006
MAP2K3	<a href='https://www.ncbi.nlm.nih.gov/gene/?term=5606' target="_blank"> 5606 </a>	mitogen-activated protein kinase kinase 3	nonsense_mediated_decay	protein_coding	0.412883	1.33134	0.000916347	0.0129007	Not regulated	71.312	67.193	67.651	55.759	56.968	57.959	62.299	61.765	60.411	0.781902	0.847826	0.856735	-0.35494	-0.238159	-0.223079	0.873612	0.919218	0.89298	-0.194936	-0.121521	-0.1633	-0.272059	-0.159919
MAP2K7	<a href='https://www.ncbi.nlm.nih.gov/gene/?term=5609' target="_blank"> 5609 </a>	mitogen-activated protein kinase kinase 7	protein_coding	protein_coding	0.0258139	1.01805	0.740957	0.869174	Not regulated	39.41	48.98	43.838	47.273	47.81	44.998	50.812	52.308	48.77	1.19952	0.976113	1.02646	0.262455	-0.0348804	0.0376789	1.28932	1.06795	1.11251	0.366608	0.0948388	0.153812	0.0884177	0.205086
MYLK	<a href='https://www.ncbi.nlm.nih.gov/gene/?term=4638' target="_blank"> 4638 </a>	myosin light chain kinase	protein_coding	protein_coding	-1.26483	-2.40299	6.47463e-09	4.49403e-07	Down in mCherry	0.415	1.95	1.817	4.709	3.074	3.207	0.997	1.434	0.662	11.347	1.57641	1.765	3.50424	0.656643	0.819666	2.40241	0.735385	0.364337	1.26448	-0.443429	-1.45666	1.66018	-0.211867
NCK2	<a href='https://www.ncbi.nlm.nih.gov/gene/?term=8440' target="_blank"> 8440 </a>	NCK adaptor protein 2	protein_coding	protein_coding	0.101164	1.07264	0.380486	0.612713	Not regulated	16.509	15.723	15.356	15.213	16.999	16.942	19.083	18.941	17.896	0.921497	1.08115	1.10328	-0.117948	0.112573	0.141802	1.15591	1.20467	1.16541	0.209035	0.268636	0.220835	0.0454757	0.232835
BCAR1	<a href='https://www.ncbi.nlm.nih.gov/gene/?term=9564' target="_blank"> 9564 </a>	BCAR1 scaffold protein, Cas family member	protein_coding	protein_coding	-0.110533	-1.07963	0.294709	0.534602	Not regulated	46.152	48.268	44.204	56.313	54.859	55.007	49.064	47.904	47.34	1.22016	1.13655	1.24439	0.287075	0.184661	0.315438	1.0631	0.992459	1.07094	0.0882717	-0.0109209	0.0988828	0.262391	0.0587445
BCAR3	<a href='https://www.ncbi.nlm.nih.gov/gene/?term=8412' target="_blank"> 8412 </a>	BCAR3 adaptor protein, NSP family member	protein_coding	protein_coding	-0.624024	-1.54117	5.39024e-14	7.10164e-12	Down in mCherry	23.182	28.79	27.501	41.189	44.549	44.24	27.982	26.449	27.896	1.77677	1.54738	1.60867	0.829254	0.629825	0.685867	1.20706	0.918687	1.01436	0.271494	-0.122355	0.0205742	0.714982	0.0565712
PXN	<a href='https://www.ncbi.nlm.nih.gov/gene/?term=5829' target="_blank"> 5829 </a>	paxillin	protein_coding	protein_coding	-0.40267	-1.32195	2.47367e-09	1.81432e-07	Not regulated	228.491	327.748	311.263	403.169	432.043	415.872	329.808	326.655	331.845	1.76449	1.31822	1.33608	0.819247	0.398588	0.418005	1.44342	0.996665	1.06612	0.529489	-0.00481925	0.0923754	0.54528	0.205682
PIK3C2A	<a href='https://www.ncbi.nlm.nih.gov/gene/?term=5286' target="_blank"> 5286 </a>	phosphatidylinositol-4-phosphate 3-kinase catalytic subunit type 2 alpha	processed_transcript	protein_coding	-0.429003	-1.3463	0.119332	0.326512	Not regulated	7.596	30.636	23.888	32.686	32.922	31.803	29.685	33.961	33.46	4.30305	1.07462	1.33134	2.10536	0.103824	0.412877	3.90798	1.10853	1.4007	1.96642	0.148651	0.486151	0.874021	0.867075
PIK3C2B	<a href='https://www.ncbi.nlm.nih.gov/gene/?term=5287' target="_blank"> 5287 </a>	phosphatidylinositol-4-phosphate 3-kinase catalytic subunit type 2 beta	protein_coding	protein_coding	-0.0626297	-1.04437	0.661842	0.818473	Not regulated	5.346	9.198	10.086	8.692	8.673	8.976	9.301	11.351	9.42	1.62589	0.942922	0.889946	0.701228	-0.0847891	-0.16821	1.73981	1.23407	0.933968	0.798926	0.303427	-0.0985552	0.14941	0.334599
PRKACA	<a href='https://www.ncbi.nlm.nih.gov/gene/?term=5566' target="_blank"> 5566 </a>	protein kinase cAMP-activated catalytic subunit alpha	protein_coding	protein_coding	-0.108141	-1.07784	0.103359	0.3033	Not regulated	85.353	107.329	101.897	117.274	117.236	116.988	99.768	105.288	112.165	1.37399	1.0923	1.1481	0.458369	0.127376	0.199249	1.16889	0.980984	1.10077	0.225135	-0.0276989	0.138511	0.261665	0.111982
PRKCA	<a href='https://www.ncbi.nlm.nih.gov/gene/?term=5578' target="_blank"> 5578 </a>	protein kinase C alpha	nonsense_mediated_decay	protein_coding	-1.10882	-2.1567	8.50067e-13	1.00797e-10	Down in mCherry	4.194	7.869	7.317	13.98	14.643	14.699	8.375	8.399	8.773	3.33333	1.86085	2.00888	1.73697	0.895959	1.00639	1.9969	1.06735	1.19899	0.997762	0.0940373	0.261818	1.21311	0.451206
PLCB1	<a href='https://www.ncbi.nlm.nih.gov/gene/?term=23236' target="_blank"> 23236 </a>	phospholipase C beta 1	protein_coding	protein_coding	0.0883673	1.06317	0.648938	0.81133	Not regulated	5.325	7.791	6.549	4.698	5.684	5.32	14.346	6.231	9.911	0.882254	0.72956	0.812338	-0.180735	-0.454902	-0.299848	2.69408	0.799769	1.51336	1.4298	-0.322345	0.597756	-0.311828	0.568402
PLCB2	<a href='https://www.ncbi.nlm.nih.gov/gene/?term=5330' target="_blank"> 5330 </a>	phospholipase C beta 2	retained_intron	protein_coding	-1.05817	-2.08229	0.0157159	0.0970932	Not regulated	0.68	0.851	0.538	1.297	1.569	1.35	1.178	1.107	0.865	1.90735	1.84371	2.50929	0.931572	0.882614	1.32728	1.73235	1.30082	1.60781	0.792733	0.379424	0.685094	1.04716	0.619084
PLCB3	<a href='https://www.ncbi.nlm.nih.gov/gene/?term=5331' target="_blank"> 5331 </a>	phospholipase C beta 3	protein_coding	protein_coding	0.0152934	1.01066	0.876672	0.941304	Not regulated	24.776	26.745	24.647	28.395	28.331	26.957	26.642	26.751	26.321	1.14607	1.0593	1.09372	0.196694	0.0831123	0.129248	1.07531	1.00022	1.06792	0.104759	0.000323619	0.0948022	0.136351	0.0666283
PLCB4	<a href='https://www.ncbi.nlm.nih.gov/gene/?term=5332' target="_blank"> 5332 </a>	phospholipase C beta 4	protein_coding	protein_coding	-0.235849	-1.1776	0.198912	0.432019	Not regulated	2.332	4.804	6.067	5.688	6.287	5.396	5.461	6.121	5.911	2.43911	1.3087	0.889402	1.28635	0.388136	-0.169093	2.34177	1.27415	0.974287	1.2276	0.349531	-0.0375811	0.501799	0.513182
PLCD1	<a href='https://www.ncbi.nlm.nih.gov/gene/?term=5333' target="_blank"> 5333 </a>	phospholipase C delta 1	retained_intron	protein_coding	0.148667	1.10854	0.582176	0.767301	Not regulated	2.882	1.714	2.554	2.139	3.629	2.321	4.024	2.278	4.556	0.742193	2.11727	0.908771	-0.430134	1.0822	-0.138012	1.39625	1.32905	1.78387	0.48156	0.410401	0.835009	0.171353	0.575657
PLCD3	<a href='https://www.ncbi.nlm.nih.gov/gene/?term=113026' target="_blank"> 113026 </a>	phospholipase C delta 3	protein_coding	protein_coding	-0.329494	-1.25657	0.000106986	0.00237489	Not regulated	136.727	187.954	165.765	208.455	239.096	220.772	190.33	210.075	177.405	1.52461	1.2721	1.33184	0.608438	0.34721	0.413418	1.39204	1.11769	1.07022	0.477205	0.160525	0.0979072	0.456355	0.245212
PLCE1	<a href='https://www.ncbi.nlm.nih.gov/gene/?term=51196' target="_blank"> 51196 </a>	phospholipase C epsilon 1	protein_coding	protein_coding	-0.66486	-1.58541	0.000353932	0.00616414	Down in mCherry	4.849	9.112	8.282	11.368	12.81	12.734	8.25	8.998	10.199	2.3444	1.40584	1.53755	1.22922	0.491431	0.620635	1.70138	0.987489	1.23147	0.766707	-0.0181634	0.300377	0.780428	0.34964
PLCG1	<a href='https://www.ncbi.nlm.nih.gov/gene/?term=5335' target="_blank"> 5335 </a>	phospholipase C gamma 1	protein_coding	protein_coding	0.0774832	1.05518	0.335661	0.572676	Not regulated	28.526	32.14	31.405	33.124	32.835	29.233	31.097	34.509	31.553	1.16119	1.02162	0.930839	0.215599	0.0308645	-0.103396	1.09013	1.07371	1.00471	0.124498	0.102603	0.00678291	0.0476892	0.0779612
PLCG2	<a href='https://www.ncbi.nlm.nih.gov/gene/?term=5336' target="_blank"> 5336 </a>	phospholipase C gamma 2	protein_coding	protein_coding	-0.0998223	-1.07164	0.569464	0.75885	Not regulated	1.606	2.667	1.911	2.235	2.624	2.565	1.742	2.206	1.913	1.39166	0.983877	1.34223	0.476803	-0.0234501	0.424631	1.08468	0.827147	1.00105	0.117273	-0.273785	0.0015091	0.292661	-0.0516677
