# Supplementary material for: Targeting TRPV6/CXCR4 complexes prevents castration-resistant prostate cancer metastasis to the bone
Source: Signal Transduct Target Ther. 2025 Sep 5;10:287. doi: 10.1038/s41392-025-02376-8 (PMC12411641; doi:10.1038/s41392-025-02376-8)
Supplement: Supplementary file 2 — All videos tracks and RNAseq data [file 41392_2025_2376_MOESM2_ESM.zip › Extended data/Extended Data 1/automated_tracks.py]

import pandas as pd
import matplotlib.pyplot as plt
import os

# Spécifier le chemin du dossier contenant les fichiers CSV
chemin_dossier = 'D:/data_tmp/'

# Parcourir tous les fichiers du dossier
for fichier in os.listdir(chemin_dossier):
    if fichier.endswith(".csv"):
        nom_fichier = os.path.join(chemin_dossier, fichier)

        # Charger les données depuis le fichier CSV
        donnees = pd.read_csv(nom_fichier)

        # Initialiser le graphique
        plt.figure(figsize=(8, 8))

        # Parcourir toutes les trajectoires distinctes (TRACK_ID)
        trajectoires = donnees['TRACK_ID'].unique()

        # Liste pour stocker chaque DataFrame de trajectoire
        trajectoires_dataframes = []

        # Boucle sur chaque trajectoire
        for trajectoire in trajectoires:
            trajectoire_data = donnees[donnees['TRACK_ID'] == trajectoire].copy()

            trajectoire_data['POSITION_X'] = pd.to_numeric(trajectoire_data['POSITION_X'], errors='coerce')
            trajectoire_data['POSITION_Y'] = pd.to_numeric(trajectoire_data['POSITION_Y'], errors='coerce')

            # Ignorer si toutes les valeurs sont NaN
            if trajectoire_data['POSITION_X'].isna().all() or trajectoire_data['POSITION_Y'].isna().all():
                print(f"Trajectoire {trajectoire} contient uniquement des NaN, ignorée.")
                continue

            median_x = trajectoire_data['POSITION_X'].median(skipna=True)
            median_y = trajectoire_data['POSITION_Y'].median(skipna=True)

            trajectoire_data['X_normalized'] = trajectoire_data['POSITION_X'] - median_x
            trajectoire_data['Y_normalized'] = trajectoire_data['POSITION_Y'] - median_y

            plt.plot(trajectoire_data['X_normalized'], trajectoire_data['Y_normalized'], label=f'Trajectoire {trajectoire}')

            trajectoire_data.reset_index(drop=True, inplace=True)
            trajectoires_dataframes.append(trajectoire_data[['X_normalized', 'Y_normalized']])

        # Titre du graphique
        plt.xlim(-200, 200)
        plt.ylim(-200, 200)
        plt.title(os.path.basename(nom_fichier))
        plt.xlabel('X Normalisé')
        plt.ylabel('Y Normalisé')
        # plt.legend()

        # Enregistrer le graphique au format PNG
        nom_fichier_png = nom_fichier.replace('.csv', '.png')
        plt.savefig(nom_fichier_png)

        # Fermer le graphique pour libérer la mémoire
        plt.close()

        # Concaténer et sauvegarder les données Excel
        donnees_excel = pd.concat(trajectoires_dataframes, axis=1)
        nom_fichier_excel = nom_fichier.replace('.csv', '.xlsx')
        donnees_excel.to_excel(nom_fichier_excel, index=False)
